# Supplementary material for: Locomotion Outcome Improvement in Mice with Glioblastoma Multiforme after Treatment with Anastrozole
Source: Brain Sci. 2023 Mar 15;13(3):496. doi: 10.3390/brainsci13030496 (PMC10046174; doi:10.3390/brainsci13030496)
Supplement: Supplementary file 1 [file brainsci-13-00496-s001.zip]

Archive with 1 entries (1 files):
- brainsci-2270366-supplementary.pdf
